# Supplementary material for: Clinical and molecular overlap between nucleotide excision repair (NER) disorders and DYRK1A haploinsufficiency syndrome
Source: Front Neurosci. 2025 Mar 26;19:1554093. doi: 10.3389/fnins.2025.1554093 (PMC11979163; doi:10.3389/fnins.2025.1554093)
Supplement: SUPPLEMENTARY TABLE S1 — Primer sequences for ATF3 and ATF3-dependent genes expression level studies. [file Table_1.xlsx]

## Sheet: Feuil1
Genes	Sense primer (5'-3')	Anti-sense primer (5'-3')
GAPDH	gagtccactggctcttcac	ggactgtggtcatgagtccttc
CDK5RAP2	acagacaaccagcacctgaaga	tccttgctagccagaagctctgtt
NIBPL	tctggtccgttgtctggcaattca	ttagcctgtgcaccatgtgtaggt
ATF3	aagttgagtgcttctgccatcgtc	agaggtgcttgttctggatggcaa
DYRK1A	ttatcggtctccagaggtgctact	gaacagaggttctccagtgtgcat
NRG1	aggacgtcttaatggcacagga	atgaggagagtctcggtaggaa
