# Supplementary material for: Clinical and molecular overlap between nucleotide excision repair (NER) disorders and DYRK1A haploinsufficiency syndrome
Source: Front Neurosci. 2025 Mar 26;19:1554093. doi: 10.3389/fnins.2025.1554093 (PMC11979163; doi:10.3389/fnins.2025.1554093)
Supplement: SUPPLEMENTARY TABLE S2 — Detailed clinical features of the DYRK1A patients included in the present cohort (Y = presence or N = absence of each sign at latest known visit; NA and empty cells = not available data; SD: standard deviation). [file Table_2.xlsx]

## Sheet: Clinical description
	Patient 1	Patient 2	Patient 3	Patient 4	Patient 5	Patient 6	Patient 7	Patient 8	Patient 9	Patient 10	Patient 11
Gender	M	F	F	F	F	F	M		F	F	M
Growth
Intrauterine growth retardation	Y	Y	Y	Y	Y	Y				Y	Y
Postnatal failure to thrive (weight < -2SD)	Y	N	Y	Y	Y	Y					Y
Postnatal short stature (length or height < -2SD) (height at last examination)	Y (-2 SD)	N (-1 SD)	Y (-3,5 SD)	N	Y (-3 SD)	Y (-5 SD)				Y	Y (-2,2 SD)
Neurology
Microcephaly	Y	Y	Y	Y	Y	Y	Y		Y	Y	Y
Intellectual disability/Developmental delay	Y	Y		Y	Y	Y	Y			Y	Y
Speech impairment	Y			Y	Y	Y					Y
Epilepsy	Y	Y		Y	Y	N					Y
Autistic traits	Y			Y	Y	N
Motor delay	Y	Y		Y	Y	N	Y			N	Y
Ataxic gait	Y		Y		Y	N				Y
Spasticity	Y				Y						Y
Brain imaging
White matter anomalies	Y	Y	Y								Y
Brain calcifications	N
Cerebral atrophy	Y		Y	Y	Y
Cerebellar atrophy	N			Y	Y	Y
Hearing and vision
Visual impairment	Y				Y		Y
Strabismus	N	Y	Y								N
Optic nerve hypoplasia	Y					Y
Cataracts	N		Y			Y					N
Pigmentary retinopathy	Y				N	N					N
Hearing loss	Y				N		Y
Dermatology
Skin photosensitivity (clinically significant)			N			N				N
Skin cancer predisposition	N		N			N				N
Atopic or translucent skin	Y				Y	Y				N
Thinning hair	Y	Y	Y			Y				Y
Other symptoms
Deep set eyes (enophthalmos)	Y	Y	Y	Y	Y	Y	Y			Y	Y
Dental morphological anomalies		Y									Y
Enamel hypoplasia	N		N		N
Dental caries	N		N		N
Scoliosis/kyphosis	N		Y			N
Urogenital anomalies	N										Y
Pulmonary stenosis						Y
Feeding difficulties (in infancy)	Y	Y			Y	Y					Y
