# Supplementary material for: Clinical and molecular overlap between nucleotide excision repair (NER) disorders and DYRK1A haploinsufficiency syndrome
Source: Front Neurosci. 2025 Mar 26;19:1554093. doi: 10.3389/fnins.2025.1554093 (PMC11979163; doi:10.3389/fnins.2025.1554093)
Supplement: SUPPLEMENTARY TABLE S3 — Calculation of the DYRK1A clinical score. [file Table_3.xlsx]

## Sheet: Clinical score
Patient number	Sex	Mutation nomenclature		Type	Inheritance	Intellectual disability	Impaired language	Microcephaly	Feeding difficulty	History of seizures	Autistic traits / Anxiety	Brain anomaly on MRI	Motor delay	Ataxic walk/hypertonia	Atopic or translucide skin	/15	Dysmorphy	total /20
1	M	c.1034G>A	p.Trp345*	Ns	de novo	2	2	2	2	2	2	1	1	0.5	0.5	15	2.5	17.5
2	F	c.787C>T	p.Arg263*	Ns	de novo	2	2	2	2	2		0.5	1			11.5	2.5	14
3	F	c.611del	p.Val204Glyfs*7	Fs	de novo	2	2	2	2	2	2	1	1	1	0.5	15.5	2	17.5
4	F	c.1232dup	p.Arg413Thrfs*10	Fs	de novo	2	2	2	2	2	1	1	1	0.5	0.5	14	4.5	18.5
5	F	c.710_722delinsA	p.Val237_Leu241delinsGlu	Infr.	not in mother	2	2	2	2	2	1	1	1	0	0.5	13.5	3.5	17
6	F	c.914_919del	p.Ile305_Asp307delinsAsn	Infr.	de novo	1	2	2	2	0		1	1	1	1	11	3.5	14.5
7	M	c.302del	p.Ile101Thrfs*49	Fs	NA														Not enough clinical data
8	NA	c.1309C>T	p.Arg437*	Ns	NA														Not enough clinical data
9	F	c.914dup	p.Val306Serfs*2	Fs	NA														Not enough clinical data
10	F	c.349C>T	p.Arg117*	Ns	NA														Not enough clinical data
11	M	c.703dup	p.Cys235Leufs*5	Fs	de novo	2	2	2	2	2	1	0.5	1	0.5		13	1.5	14.5
